# Supplementary material for: Covalently Modified Molecular-Recognition-Capable UV-Transparent Microplate for Ultra-High-Throughput Screening of Dissolved Zn2+ and Pb2+
Source: Sensors (Basel). 2024 Jul 12;24(14):4529. doi: 10.3390/s24144529 (PMC11281066; doi:10.3390/s24144529)
Supplement: Supplementary file 1 [file sensors-24-04529-s001.zip]

Archive with 1 entries (1 files):
- sensors-3073360-supplementary.pdf
